# Supplementary material for: A new species of karst-dwelling freshwater crab of the genus Chinapotamon Dai & Naiyanetr, 1994 (Crustacea: Decapoda: Brachyura: Potamidae), from Guizhou, southwest China
Source: PeerJ. 2018 Nov 22;6:e5947. doi: 10.7717/peerj.5947 (PMC6252246; doi:10.7717/peerj.5947)
Supplement: Supplemental Information 1 [file peerj-06-5947-s001.nwk]

((((MH045062:0.007221462000000012,(AB428492:0.021424189999999982,AB428490:0.015586379999999983):0.006860108000000031):0.008715315999999973,AB428491:0.02547318999999998):0.06396898000000001,(((((((11280008:0.0013348870000000068,11280063:0.001350855000000012):0.0013916739999999816,(11280060:0.0013287329999999986,11280065:0.001342263999999982):0.0013438499999999798):0.0012932860000000046,(11280066:0.0013046919999999962,11280067:0.0013287109999999824):0.0013602739999999947):0.0013183700000000131,11280062:0.0013535860000000177):0.016987840000000004,(AB428451:0.002946327999999998,KT586287:0.015462160000000003):0.010568720000000004):0.06001859000000001,(LC198523:0.022480999999999973,LC198522:0.016894119999999985):0.05493108000000002):0.012497599999999998,((((11280072:0.001315969000000028,11280078:0.0013759240000000283):0.017279219999999984,LC155164:0.015828520000000013):0.009990481999999995,((((11280037:0.001336269000000001,'KT586115.1':0.0032718810000000043):0.0013708300000000173,(KT586163:0.0013259230000000066,KT586162:0.0013471029999999884):0.011174920000000033):0.0014668889999999712,'KT586114.1':0.0031087819999999766):0.005204789000000015,11280041:0.00335089600000002):0.005909679000000001):0.021672019999999986,AB428467:0.019916199999999995):0.009917398000000022):0.025181449999999994):0.1349363,PortunusNC005037:0.1349363);
