# Supplementary material for: A new species of karst-dwelling freshwater crab of the genus Chinapotamon Dai & Naiyanetr, 1994 (Crustacea: Decapoda: Brachyura: Potamidae), from Guizhou, southwest China
Source: PeerJ. 2018 Nov 22;6:e5947. doi: 10.7717/peerj.5947 (PMC6252246; doi:10.7717/peerj.5947)
Supplement: Supplemental Information 2 [file peerj-06-5947-s002.nwk]

((((MH045062:0.006404813399999987,(AB428492:0.02391705519999998,AB428490:0.016464141399999965):0.006759511400000029):0.007669203399999991,AB428491:0.02912638270000001):0.081176841,(((((11280072:2.0601999999314557E-6,11280078:2.0601999999314557E-6):0.018950886400000033,LC155164:0.01711408710000001):0.00969420839999996,(((11280037:2.060199999986967E-6,('KT586114.1':0.0022600920999999996,(KT586163:2.060199999986967E-6,KT586162:2.060199999986967E-6):0.011709577199999988):2.060199999986967E-6):2.060199999986967E-6,'KT586115.1':0.0022634173000000146):0.0045768169000000025,11280041:0.002306185500000002):0.005193596599999961):0.022245987600000017,AB428467:0.027781086399999988):0.010544185900000003,((LC198523:0.025619573800000017,LC198522:0.01864329640000001):0.07065587159999998,((AB428451:0.0010808052999999873,KT586287:0.017958975800000054):0.010547100399999954,(11280060:2.0601999999314557E-6,(11280066:0.0,(11280063:0.0,(11280065:0.0,(11280062:0.0,(11280008:0.0,11280067:0.0):0.0):0.0):0.0):0.0):2.060200000042478E-6):0.01836196499999998):0.0787391462):0.00912361719999999):0.02458802259999998):0.2363515343,PortunusNC005037:0.23635153430000005);
