# Supplementary material for: A new species of karst-dwelling freshwater crab of the genus Chinapotamon Dai & Naiyanetr, 1994 (Crustacea: Decapoda: Brachyura: Potamidae), from Guizhou, southwest China
Source: PeerJ. 2018 Nov 22;6:e5947. doi: 10.7717/peerj.5947 (PMC6252246; doi:10.7717/peerj.5947)
Supplement: Supplemental Information 3 [file peerj-06-5947-s003.fas]

>Chinapotamon maolanense_11280008
TCATGTAAAA TTTTAAAGGT CGAACAGACC TTCTTATATA ACCTCTTCAC TATATAGAAT
ATTTAATTCA ACATCGAGGT CGCAATCCTC TTTTTCGATA AGAACTCTCA AAAGAAATTA
CGCTGTTATC CCTAAAGTAA CTTAATTTAT TAATCTTCAT TTATAATTGT ATAAACAGTT
AAAAATTTTA TTTGTGCCTC CCCAGCCTAA CAAATAATTA AATTTTATCT TTATTTTAAA
TTTTCTAAAA GTAAAGTTTT ATAGGGTCTT ATCGTCCCTT TAGTGTATTT AAGCCTTTTC
ACTTAAAAGT TAAATTCAAA ATTTAATATA AAGAGAGCTT TTCTCTTGTC CGACCATTCA
TACGAGATTC TAATTAAAAA CCTAATGATT ATGCTACCTT TGCACAGTTA TAATACTGCG
GCCTAATCAG GGGGCAGGCC AAATCATTAC AACTCCAGAT A
>Chinapotamon maolanense_11280060
TCATGTAAAA TTTTAAAGGT CGAACAGACC TTCTTATATA ACCTCTTCAC TATATAGAAT
ATTTAATTCA ACATCGAGGT CGCAATCCTC TTTTTCGATA AGAACTCTCA AAAGAAATTA
CGCTGTTATC CCTAAAGTAA CTTAATTTAT TAATCTTCAT TTATAATTGT ATAAACAGTT
AAAAATTTTA TTTGTGCCTC CCCAGCCTAA CAAATAATTA AATTTTATCT TTATTTTAAA
TTTTCTAAAA GTAAAGTTTT ATAGGGTCTT ATCGTCCCTT TAGTGTATTT AAGCCTTTTC
ACTTAAAAGT TAAATTCAAA ATTTAATATA AAGAGAGCTT TTCTCTTGTC CGACCATTCA
TACGAGATTC TAATTAAAAA CCTAATGATT ATGCTACCTT TGCACAGTTA TAATACTGCG
GCCTAATCAG GGGGCAGGCC AAATCATTAC AACTCCAGAT A
>Chinapotamon maolanense_11280062
TCATGTAAAA TTTTAAAGGT CGAACAGACC TTCTTATATA ACCTCTTCAC TATATAGAAT
ATTTAATTCA ACATCGAGGT CGCAATCCTC TTTTTCGATA AGAACTCTCA AAAGAAATTA
CGCTGTTATC CCTAAAGTAA CTTAATTTAT TAATCTTCAT TTATAATTGT ATAAACAGTT
AAAAATTTTA TTTGTGCCTC CCCAGCCTAA CAAATAATTA AATTTTATCT TTATTTTAAA
TTTTCTAAAA GTAAAGTTTT ATAGGGTCTT ATCGTCCCTT TAGTGTATTT AAGCCTTTTC
ACTTAAAAGT TAAATTCAAA ATTTAATATA AAGAGAGCTT TTCTCTTGTC CGACCATTCA
TACGAGATTC TAATTAAAAA CCTAATGATT ATGCTACCTT TGCACAGTTA TAATACTGCG
GCCTAATCAG GGGGCAGGCC AAATCATTAC AACTCCAGAT A
>Chinapotamon maolanense_11280063
TCATGTAAAA TTTTAAAGGT CGAACAGACC TTCTTATATA ACCTCTTCAC TATATAGAAT
ATTTAATTCA ACATCGAGGT CGCAATCCTC TTTTTCGATA AGAACTCTCA AAAGAAATTA
CGCTGTTATC CCTAAAGTAA CTTAATTTAT TAATCTTCAT TTATAATTGT ATAAACAGTT
AAAAATTTTA TTTGTGCCTC CCCAGCCTAA CAAATAATTA AATTTTATCT TTATTTTAAA
TTTTCTAAAA GTAAAGTTTT ATAGGGTCTT ATCGTCCCTT TAGTGTATTT AAGCCTTTTC
ACTTAAAAGT TAAATTCAAA ATTTAATATA AAGAGAGCTT TTCTCTTGTC CGACCATTCA
TACGAGATTC TAATTAAAAA CCTAATGATT ATGCTACCTT TGCACAGTTA TAATACTGCG
GCCTAATCAG GGGGCAGGCC AAATCATTAC AACTCCAGAT A
>Chinapotamon maolanense_11280065
TCATGTAAAA TTTTAAAGGT CGAACAGACC TTCTTATATA ACCTCTTCAC TATATAGAAT
ATTTAATTCA ACATCGAGGT CGCAATCCTC TTTTTCGATA AGAACTCTCA AAAGAAATTA
CGCTGTTATC CCTAAAGTAA CTTAATTTAT TAATCTTCAT TTATAATTGT ATAAACAGTT
AAAAATTTTA TTTGTGCCTC CCCAGCCTAA CAAATAATTA AATTTTATCT TTATTTTAAA
TTTTCTAAAA GTAAAGTTTT ATAGGGTCTT ATCGTCCCTT TAGTGTATTT AAGCCTTTTC
ACTTAAAAGT TAAATTCAAA ATTTAATATA AAGAGAGCTT TTCTCTTGTC CGACCATTCA
TACGAGATTC TAATTAAAAA CCTAATGATT ATGCTACCTT TGCACAGTTA TAATACTGCG
GCCTAATCAG GGGGCAGGCC AAATCATTAC AACTCCAGAT A
>Chinapotamon maolanense_11280066
TCATGTAAAA TTTTAAAGGT CGAACAGACC TTCTTATATA ACCTCTTCAC TATATAGAAT
ATTTAATTCA ACATCGAGGT CGCAATCCTC TTTTTCGATA AGAACTCTCA AAAGAAATTA
CGCTGTTATC CCTAAAGTAA CTTAATTTAT TAATCTTCAT TTATAATTGT ATAAACAGTT
AAAAATTTTA TTTGTGCCTC CCCAGCCTAA CAAATAATTA AATTTTATCT TTATTTTAAA
TTTTCTAAAA GTAAAGTTTT ATAGGGTCTT ATCGTCCCTT TAGTGTATTT AAGCCTTTTC
ACTTAAAAGT TAAATTCAAA ATTTAATATA AAGAGAGCTT TTCTCTTGTC CGACCATTCA
TACGAGATTC TAATTAAAAA CCTAATGATT ATGCTACCTT TGCACAGTTA TAATACTGCG
GCCTAATCAG GGGGCAGGCC AAATCATTAC AACTCCAGAT A
>Chinapotamon maolanense_11280067
TCATGTAAAA TTTTAAAGGT CGAACAGACC TTCTTATATA ACCTCTTCAC TATATAGAAT
ATTTAATTCA ACATCGAGGT CGCAATCCTC TTTTTCGATA AGAACTCTCA AAAGAAATTA
CGCTGTTATC CCTAAAGTAA CTTAATTTAT TAATCTTCAT TTATAATTGT ATAAACAGTT
AAAAATTTTA TTTGTGCCTC CCCAGCCTAA CAAATAATTA AATTTTATCT TTATTTTAAA
TTTTCTAAAA GTAAAGTTTT ATAGGGTCTT ATCGTCCCTT TAGTGTATTT AAGCCTTTTC
ACTTAAAAGT TAAATTCAAA ATTTAATATA AAGAGAGCTT TTCTCTTGTC CGACCATTCA
TACGAGATTC TAATTAAAAA CCTAATGATT ATGCTACCTT TGCACAGTTA TAATACTGCG
GCCTAATCAG GGGGCAGGCC AAATCATTAC AACTCCAGAT A
>Chinapotamon glabrum_AB428451
TCATGTAAAA TTTTAAAGGT CGAACAGACC TTCTTATATA ACCTCTTCAT TATATAGAAT
ATTTAATTCA ACATCGAGGT CGCAATCCTC CTTTTCGATA AGAACTCTCA AAAGAAATTA
CGCTGTTATC CCTAAAGTAA CTTAATTTAT TAATCTTCAT TAATAATTGT ATAAACAGTT
AAAAATTTTA TTTGTGCCTC CCCAGCCTAA TAAATAATTA AATTTAATTT TTATTTTAAA
TTTTCTAAAA ATAAAGTTTT ATAGGGTCTT ATCGTCCCTT TAGTCTATTT AAGCCTTTTC
ACTTAAAAGT TAAATTCAAA ATCTAATATA AAGAGAGCTT TTCTCTTGTC CGACCATTCA
TACAAGATTC TAATTAAAAA CCTAATGATT ATGCTACCTT TGCACAGTTA TAATACTGCG
GCCTAATCAG GGGGCAGGCC AAATTATTAC AACTCCAAAT A
>Chinapotamon depressum_KT586287
TCATGTAAAA TTTTAAAGGT CGAACAGACC TTCTTATATA ACTTCTTCAT TATATAGAAT
ATTTAATTCA ACATCGAGGT CGCAATCCTC CTTTTCGATA AGAACTCTCA AAAGAAATTA
CGCTGTTATC CCTAAAGTAA CTTAATTTAT TAATCTTCAT TAATAATTGT ATAAACAGTT
AAAAATTTTA TTTGTGCCTC CCCAGCCTAA TAAATAACTA AATTTAATTT TTATTCTAAA
TTCTCTAAAA ATAAAGTTTT ATAGGGTCTT ATCGTCCCTT TAGCCTATTT AAGCCTTTTC
ACTTAAAAGT TAAATTCAAA ATTTAATATA AAGAGAGCTT TTCTTTTGTC CGACCATTCA
TACAAGATTC TAATTAAAAA CCTAATGATT ATGCTACCTT TGCACAGTTA TAATACTGCG
GCCCAATCAG GGGGCAGGCC AAATTATTAC AACTCCAAAT A
>Tenuilapotamon latilum bijiense_11280072
TCATGTAAAA ATTTCAAGGT CGAACAGACC TTCTTATATA ATTTCTCCAT TATATAGATA
TTTTAATTCA ACATCGAGGT CGCAACCTCC TTTTTCGATA AGAACTCTCA AAAGAAATTA
CACTGTTATC CCTAAAGTAA CTTAATCTGT TAATCTTCAC TAATAATTGT ATAAGCAGTT
AAAAATTTTA CTTATGTCTC CCCAACATAA CAAATAACCA AACAAAATTC TTATTTCAAA
TTCAACTAAA GTAAAGTTTT ATAGGGTCTT ATCGTCCCTT TAGAATATTT AAGCCTTTTC
ACTTAAAAGT TAAATTCAAA ATTTAATATA AAGAGAGTCT TTCTTTTGTC CAACCATTCA
TGCAAGATTC CAATTAAAAA CCTAATGATT ATGCTACCTT TGCACAGTTA TAATACTGCG
GCCTAATCAG GGGGCAGGTC AAATTCTTAT AACTCCAAAC A
>Tenuilapotamon latilum anshunense_11280078
TCATGTAAAA ATTTCAAGGT CGAACAGACC TTCTTATATA ATTTCTCCAT TATATAGATA
TTTTAATTCA ACATCGAGGT CGCAACCTCC TTTTTCGATA AGAACTCTCA AAAGAAATTA
CACTGTTATC CCTAAAGTAA CTTAATCTGT TAATCTTCAC TAATAATTGT ATAAGCAGTT
AAAAATTTTA CTTATGTCTC CCCAACATAA CAAATAACCA AACAAAATTC TTATTTCAAA
TTCAACTAAA GTAAAGTTTT ATAGGGTCTT ATCGTCCCTT TAGAATATTT AAGCCTTTTC
ACTTAAAAGT TAAATTCAAA ATTTAATATA AAGAGAGTCT TTCTTTTGTC CAACCATTCA
TGCAAGATTC CAATTAAAAA CCTAATGATT ATGCTACCTT TGCACAGTTA TAATACTGCG
GCCTAATCAG GGGGCAGGTC AAATTCTTAT AACTCCAAAC A
>Longpotamon exiguum_11280037
TCATGTAAAA ATTTCAAGGT CGAACAGACC TTCTTATATA ACCTCTCCAT TATATAGATA
TTTTAATTCA ACATCGAGGT TGCAACCTTC TTTTTCGATA AGAACTCTCA AAAGAAATTA
CACTGTTATC CCTAAAGTAA CTTAATCTAC TAATCTTCAC TAATAATTGT ATAAGCAGTT
AAAAATTTTA CTTGTGTCTC CCCAACATAA CAAATAATCA AATAAAATTC TTATTTTAAA
TTCAATCAAA GTAAAGTTTT ATAGGGTCTT ATCGTCCCTT TAGAATATTT AAGCCTTTTC
ACTTAAAAGT TAAATTCAAA ACTTAATATA AAGAGAGTCT TTCTTTTGTC CAACCATTCA
TACGAGATTT CAATTAAAAA CCTAATGATT ATGCTACCTT TGCACAGTTA TAATACTGCG
GCCTAATCAG GGGGCAGGTC AAATTCTTAT AACTCCAAAC A
>Longpotamon exiguum_11280041
TCATGTAAAA ATTTCAAGGT CGAACAGACC TTCTTATATA ACCTCTCCAT TATATAGATA
TTTTAATTCA ACATCGAGGT CGCAACCTTC TTTTTCGATT AGAACTCTCA AAAGAAATTA
CACTGTTATC CCTAAAGTAA CTTAATCTAC TAATCTTCAC TAATAATTGT ATAAGCAGTT
AAAAATTTTA CTTGTGTCTC CCCAACATAA CAAATAATCA AATAAAATTC TTATTTTAAA
TTCAATCAAA GTAAAGTTTT ATAGGGTCTT ATCGTCCCTT TAGAATATTT AAGCCTTTTC
ACTTAAAAGT TAAATTCAAA ACTTAATATA AAGAGAGTCT TTCTTTTGTC CAACCATTCA
TACAAGATTT CAATTAAAAA CCTAATGATT ATGCTACCTT TGCACAGTTA TAATACTGCG
GCCTAATCAG GGGGCAGGTC AAATTCTTAT AACTCCAAAC A
>Longpotamon exiguum_KT586114.1
TCATGTAAAA ATTTCAAGGT CGAACAGACC TTCTTATATA ACCTCTCCAT TATATAGATA
TTTTAATTCA ACATCGAGGT TGCAACCTTC TTTTTCGATA AGAACTCTCA AAAGAAATTA
CACTGTTATC CCTAAAGTAA CTTAATCTAC TAATCTTCAC TAATAATTGT ATAAGCAGTT
AAAAATTTTA CTTGTGTCTC CCCAACATAA CAAATAATCA AATAAAATTC TTATTTTAAA
TTCAATCAAA GTAAAGTTTT ATAGGGTCTT ATCGTCCCTT TAGAATATTT AAGCCTTTTC
ACTTAAAAGT TAAATTCAAA ACTTAATATA AAGAGAGTCT TTCTCTTGTC CAACCATTCA
TACGAGATTT CAATTAAAAA CCTAATGATT ATGCTACCTT TGCACAGTTA TAATACTGCG
GCCTAATCAG GGGGCAGGTC AAATTCTTAT AACTCCAAAC A
>Longpotamon exiguum_KT586115
TCATGTAAAA ATTTCAAGGT CGAACAGACC TTCTTATATA ACCTCTCCAT TATATAGATA
TTTTAATTCA ACATCGAGGT TGCAACCTTC TTTTTCGATA AGAACTCTCA AAAGAAATTA
CACTGTTATC CCTAAAGTAA CTTAATCTAC TAATCTTCAC TAATAATTGT ATAAGCAGTT
AAAAATTTTA CTTGTGTCTC CCCAACATAA CAAATAATCA AATAAAATTC TTACTTTAAA
TTCAATCAAA GTAAAGTTTT ATAGGGTCTT ATCGTCCCTT TAGAATATTT AAGCCTTTTC
ACTTAAAAGT TAAATTCAAA ACTTAATATA AAGAGAGTCT TTCTTTTGTC CAACCATTCA
TACGAGATTT CAATTAAAAA CCTAATGATT ATGCTACCTT TGCACAGTTA TAATACTGCG
GCCTAATCAG GGGGCAGGTC AAATTCTTAT AACTCCAAAC A
>Longpotamon lansi_KT586163
TCATGTAAAA TTTTCAAGGT CGAACAGACC TTCTTATATA ACCTCTCCAT TATATAGATA
TTTTAATTCA ACATCGAGGT TGCAACCTTC TTTTTCGATA AGAACTCTCA AAAGAAATTA
CACTGTTATC CCTAAAGTAA CTTAATCTAC TAATCTTCAC TAATAATTGT ATAAGCAGTT
AAAAATTTTA CTTATGTCTC CCCAACATAA CAAATAATCA AATAAAATTT TTATTTTAAA
TTCAATCAAA GTAAAGTTTT ATAGGGTCTT ATCGTCCCTT TAGAATATTT AAGCCTTTTC
ACTTAAAAGT TAAATTCAAA ACTTAATATA AAGAGAGTCT TTCTTTTGTC CAACCATTCA
TACGAGATTT CAATTAAAAA CCTAATGATT ATGCTACCTT TGCACAGTTA TAATACTGCG
GCCTAATCAG GGGGCAGATT AAATTCTTAT AACTCCAAAC A
>Longpotamon lansi_KT586162
TCATGTAAAA TTTTCAAGGT CGAACAGACC TTCTTATATA ACCTCTCCAT TATATAGATA
TTTTAATTCA ACATCGAGGT TGCAACCTTC TTTTTCGATA AGAACTCTCA AAAGAAATTA
CACTGTTATC CCTAAAGTAA CTTAATCTAC TAATCTTCAC TAATAATTGT ATAAGCAGTT
AAAAATTTTA CTTATGTCTC CCCAACATAA CAAATAATCA AATAAAATTT TTATTTTAAA
TTCAATCAAA GTAAAGTTTT ATAGGGTCTT ATCGTCCCTT TAGAATATTT AAGCCTTTTC
ACTTAAAAGT TAAATTCAAA ACTTAATATA AAGAGAGTCT TTCTTTTGTC CAACCATTCA
TACGAGATTT CAATTAAAAA CCTAATGATT ATGCTACCTT TGCACAGTTA TAATACTGCG
GCCTAATCAG GGGGCAGATT AAATTCTTAT AACTCCAAAC A
>Parapotamon spinescens_AB428467
TCATGTAAAA ATTTTAAGGT CGAACAGACC CTCTTATATA ACTTCTTCAT TATATAGATA
TTTTAATTCA ACATCGAGGT CGCAATCTTC TTTTTCGATA AGAACTCTTA AAAGAAATTA
CACTGTTATC CCTAAAGTAA CTTAATCTAT TAATCTTCAT TAATAATTGT ATAAGCAGTT
AAAAATTTTA CTTATGTCTC CCCAACATAA CAAATAATCA AATTAAATTT TTATATTAAA
TTCAATAAAA GTAAAGTTTT ATAGGGTCTT ATCGTCCCTT TAGAATATTT AAGCCTTTTC
ACTTAAAAGT TAAATTCAAA ATTTAATATA AAGAGAGTTT TCCTTTTGTC CAACCATTCA
TACAAGATTC CAATTAAAAA CCTAATGATT ATGCTACCTT TGCACAGTTA CAATACTGCG
GCCTAATCAG GGGGCAGGTT AGATTCTTAT ATCTCCAAAC A
>Tiwaripotamon edostilus_LC198523
TCATGTAAAA TTTTAAAGGT CGAACAGACC TTCTAGTATA ACATCTTCAT TATATAGATA
TTTTAATTCA ACATCGAGGT CGCAATCTTA TTTTTCGATA AGAACTCTTA AAATAAATTA
CGCTGTTATC CCTAAAGTAA CTTAAACTAT TAATCTTCAT TAATAATTGT TTAAGCAGTT
AAAAATTTTA CTTAGATCTC CCCAACACAA CAAATAATTA AATTAAACTT TTATTTAAAA
TTCACTAAAA GTAAAGTTTT ATAGGGTCTT ATCGTCCCTT TAAAATATTT AAGCCTTTTC
ACTTAAAAGT TAAATTTAAA ACTTAATATA AAGAGAGATG CTCTTTTGTC CAACCATTCA
TACAAGATCC CAATTAAAAA CCTAATTATT ATGCTACCTT TGCACAGTTA TAATACTGCG
GCCAAATCAG GGGGCAGGTT AAATCATTAA ATCTTCAAAT A
>Tiwaripotamon xiurenense_LC198522
TCATGTAAAA TTTTAAAGGT CGAACAGACC TTCTAATATA ACATCTCCAT TATATAGATA
TTTTAATTCA ACATCGAGGT CACAATCTTA TTTTTCGATA AGAACTCTTA AAATAAATTA
TGCTGTTATC CCTAAAGTAA CTTAAACTAT TAATCTTCAT TAATAATTGT TTAAGTAGTT
AAAAATTTTA CTTAGATCTC CCCAACACAA CAAATAATTA AATCAAATTT TTATTTAAAA
TTCACTAAAA GTAAAGTTTT ATAGGGTCTT ATCGTCCCTT TAAAATATTT AAGCCTTTTC
ACTTAAAAGT TAAATTTAAA AACTAATATA AAGAGAGTCT CTCTTTTGTC CAACCATTCA
TACAAGATCC CAATTAAAAA CCTAATTATT ATGCTACCTT TGCACAGTTA TAATACTGCG
GCCAAATCAG GGGGCAGGTC AAATTATTAC ATCTTCAAAC A
>Artopotamon latopeos_MH045062
TCATGTAAAA TTTTAAAGGT CGAACAGACC TTCCTATACA ACCGCTCCAT TATATAGATA
TTTTAATTCA ACATCGAGGT CGCAACCTTT TTTTTCGATA TGAACTCTCA AAAAAAATAA
CGCTGTTATC CCTAAAGTAA CTTAATTCAA TAGTCTTCAT TAGTAAATGT TTAAGCAGTT
AATATGTTTA CCTATATCTC CCCAATATAA CAAATAATTA AATTAAATCT TTATAATAAA
TTTAACTAAA GTAAAGTTTT ATAGGGTCTT ATCGTCCCTT TAGAATATTT AAGCCTTTTC
ACTTAAAAGT TAAATTCAAA ATTTAATATA AAGACAGTGC TCCTTTTGTC CAACCATTCA
TTCAAGATTC CAATTAAAAA CCTAATGATT ATGCTACCTT TGCACAGTTA TAATACTGCG
GCCTAATCAG TGGGCAGGTT AGACTCCTAT AACTCCAAAC A
>Trichopotamon daliense_AB428492
TCATGTAAAA TTTTAAAGGT CGAACAGACC TTCCTATATA ACCTCTCCAT TATATAGATA
TTTTAATTCA ACATCGAGGT CGCAACCTTT TTTTTCGATA TGGACTCTCA AAAAAAATAA
CGCTGTTATC CCTAAAGTAA CTTAATTCAA TAATCTTCAC TAGTAAATGT TTAAGCAGTT
AATATATATA CCTATATCTC CCCAATATAA CAAATAATTA AATTAAATCT TTATAATAAA
TTTAACTAAA GTAAAGTTTT ATAGGGTCTT ATCGTCCCCT TAGAATATTT AAGCCTTTTC
ACTTAAAAGT TAAATTCAAA GTTTAATATA AAGACAGTAC TCCCCTTGTC CAACCATTCA
TTCAAGATTC CAATTAAAAA CCTAATGATT ATGCTACCTT TGCACAGTTA TAATACTGCG
GCCTAATCAG TGGGCAGGTT AGACTCTTAT AACTACAAAC A
>Pararanguna semilunata_AB428490
TCATGTAAAA TTTTAAAGGT CGAACAGACC TTCCTATATA ACCGCTCCAT TATATAGATA
TTTTAATTCA ACATCGAGGT CGCAACCTTT TTTTTCGATA TGAACTCTCA AAAAAAATAA
CGCTGTTATC CCTAAAGTAA CTTAATTCTA TAATCTTCAT TAGTAAATGT TTAAGCAGTT
AATATGTTTA CCTATATCTC CCCAATATAA CAAATAATTA AATTAAATTT TTATAATAAA
TTCAATTAAA GTAAAGTTTT ACAGGGTCTT ATCGTCCCTT TAGAATATTT AAGCCTTTTC
ACTTAAAAGT TAAATTCAAA GTTTAATATA AAGACAGTGA TCCCCTTGTC CAACCATTCA
TTCAAGATTC CAATTAAAAA CCTAATGATT ATGCTACCTT TGCACAGTTA TAATACTGCG
GCCTAATCAG TGGGCAGGCT AGACTCCTAT AACTCCAAAC A
>Tenuipotamon huaningense_AB428491
TCATGTAAAA TTTTAAAGGT CGAACAGACC TTCCTATATA ACCGCTCCAT TATACAGATA
TTTTAATTCA ACATCGAGGT CGCAACCTTT TTTTTCGATA CGAACTCTCA AAAAAAATAA
CGCTGTTATC CCTAAAGTAA CTTAATTCAA CAATCTTCAT TGGTAAGTGT TTAAGCAGTT
AATAAGTTTA CTTATATCTC CCCAATATAA CAAATAATTA AATTAAATCT TTATAATAAA
TTCAACTAAA GTAAAGTTTT ATAGGGTCTT ATCGTCCCAT TAGAATATTT AAGCCTTTTC
ACTTAAAAGT TAAATTCAAA ATCTAATATA AAGACAGTGC TCCTTTTGTC CAACCATTCA
TTCAAGATTC CAATTAAAAA CCTAATGATT ATGCTACCTT TGCACAGTTA TAATACTGCG
GCCATGTCAG TGGGCAGGTT AGACTCTTAT AGCTCCAAAC A
>Mediapotamon leishanense_LC155164
TCATGTAAAA ATTTCAAGGT CGAACAGACC TTCTTACATA ACCTCTCCAT TATATAGATA
TTTTAATTCA ACATCGAGGT CGCAACCTCC TTTTTCGATA AGAACTCTCA AAAGAAATTA
CACTGTTATC CCTAAAGTAA CTTAGTCTAC TAATCTTCAC TAATAATTGT ATAAGCAGTT
AAAAATTTTA CTTATGTCTC CCCAACACAA CAAATAATTA AATAAAATTC TTATTTCAAA
TTCAACCAAA GTAAAGTTTT ATAGGGTCTT ATCGTCCCTT TAGAATATTT AAGCCTTTTC
ACTTAAAAGT TAAATTCAAA ACTTAATATA AAGAGAGTCT TTCTCTTGTC CAACCATTCA
TGCAAGATTC CAATTAAAAA CCTAATGATT ATGCTACCTT TGCACAGTTA TAATACTGCG
GCCTTATCAG GGGGCAGGTC AAATTCTTAT ATCTCCAAAC A
>Portunus trituberculatus_NC005037
TCATGTAAAA AATTAAAGGT CGAACAGACC TTCTTATATA GCTGCTGCAC TATAAAGACA
TTTTAATTCA ACATCGAGGT CGCAAACTTA TTCTTTGATA AGGACTCTCA GAATAAATTA
CGCTGTTATC CCTAAAGTAA CTTGATCTTT TAATCCCCAA AAACAATTGT AATAGCAGTT
ATTAATTATA CTTTTGTTGC CCCAACCCAA TAAATTTTCA AAAATTATCA TTATTAAAAA
ATATATAAAA ATAAAGCTTT ATAGGGTCTT ATCGTCCCTC TAAAATATCT AAGCCTTTTC
ACTTAGAAGT TAAATTCAAT TTTAATGAAA GAGACAGCTT TTTCTTTGTC CAACCATTCA
TACAAGTTTT CAATTAAAAA ACTAATGATT ATGCTACCTT TGCACGGTCA AGATACCGCG
GCTTTATCAG TGAGCAGGCT AGACTATAAT ACCCTCTAAT A
